# Supplementary material for: Friedewald formula may be used to calculate non-HDL-C from LDL-C and TG
Source: Front Med (Lausanne). 2023 Sep 14;10:1247126. doi: 10.3389/fmed.2023.1247126 (PMC10543427; doi:10.3389/fmed.2023.1247126)
Supplement: Supplementary file 1 [file Data_Sheet_1.ZIP]

Archive with 1 entries (1 files):
- database.xlsx
