# Supplementary material for: Friedewald formula may be used to calculate non-HDL-C from LDL-C and TG
Source: Front Med (Lausanne). 2023 Sep 14;10:1247126. doi: 10.3389/fmed.2023.1247126 (PMC10543427; doi:10.3389/fmed.2023.1247126)
Supplement: Supplementary file 1 [file Data_Sheet_1.ZIP › database.xlsx]

## Sheet: Arkusz1
TC	HDL-C	LDL-C(L)	TG
232	83	131.2	96
152	68	72.5	98
154	50	90.9	120
229	61	156	95
345	59	224.1	317
209	66	133.2	64
214	89	113.1	112
153	82	63	69
196	50	123.8	175
214	51	143.6	158
97	44	37.5	96
277	77	187.7	112
116	54	39.8	98
124	71	43.8	89
149	57	65	204
183	45	114.6	135
158	65	86.9	46
267	71	182.6	151
162	54	87.5	147
170	28	121.3	143
227	68	146.5	122
180	64	108.1	76
188	82	106.5	60
237	41	154.6	232
190	70	116.5	95
201	42	148.5	123
193	73	109.6	73
183	62	101.4	171
186	52	129.9	103
340	45	253.5	310
125	34	58.8	155
158	44	93.1	116
154	59	88.4	66
260	68	180.8	174
195	56	122.8	124
160	55	81.7	186
178	59	97.9	150
164	36	96.9	243
224	72	143.3	135
169	58	98.9	118
255	65	184.1	114
172	50	115.5	84
156	37	110.5	88
208	60	146.5	107
171	71	96.2	93
212	91	123.8	86
177	76	89.7	89
114	46	60.6	53
153	96	50.2	82
169	45	104.3	180
159	61	91.2	90
204	77	131.4	60
200	62	134.5	76
196	73	125.6	60
142	31	95.9	153
290	65	199.7	185
128	46	84.8	79
202	54	134.6	102
193	50	121.4	190
197	44	134.4	137
131	44	56.4	201
189	46	129.1	146
209	49	128.6	234
207	34	125.6	222
235	54	168.8	127
254	71	157	154
111	38	56.8	104
213	69	138.5	62
157	49	103.5	63
288	45	208.5	227
168	83	79.9	60
144	43	81.2	159
259	46	184.1	270
199	78	116.2	66
131	35	60.9	218
239	76	158.8	60
149	62	61.4	187
162	46	111.4	49
210	56	145.6	136
197	41	143.8	163
246	87	152.1	68
264	52	194.6	170
191	74	114.8	47
235	52	162.1	197
169	39	104.7	254
159	64	78.5	133
237	57	133.3	419
158	78	64.3	87
352	53	275.9	215
220	24	155.2	299
200	81	117.2	94
156	55	86.7	124
185	49	120	148
235	86	141.3	190
170	37	110.8	228
208	58	136.7	118
173	62	104.8	77
160	62	93.9	58
260	81	167.7	133
209	57	128.1	146
218	48	139	238
128	39	74.2	122
328	28	165.4	785
258	62	176.8	106
224	44	156.6	139
174	51	93.4	182
190	74	100.4	86
212	41	150.9	99
208	89	102.7	94
153	86	44	126
141	77	47.6	88
124	68	40.2	108
211	33	156.9	113
191	33	119	220
158	54	87.4	113
208	96	103.8	67
114	38	43.5	184
244	43	165.1	253
172	72	87.8	68
232	46	173.8	131
170	85	84.8	68
191	59	115.9	140
164	62	84.1	120
204	46	141.6	130
155	58	90.6	52
165	64	85.3	142
119	47	47.2	193
267	36	204	146
189	58	118.2	79
140	50	83.4	61
180	36	122.7	199
227	82	152.2	73
190	51	128.5	84
273	65	194.5	80
231	30	159.1	390
160	55	88.5	148
242	48	173.5	149
266	67	189.3	70
248	54	177.2	152
259	48	189.7	113
175	66	98.3	88
181	51	119.6	106
173	37	71.1	280
131	41	69.6	121
197	72	121	72
140	46	62.1	251
235	69	158.7	94
221	78	116.2	207
245	67	164.4	99
217	56	148.8	105
264	46	175.6	280
191	36	136	94
261	51	191.1	127
203	41	116	217
193	64	99.6	152
191	48	107.8	165
207	59	127.7	141
231	86	144.3	71
103	61	35.9	75
182	43	99.1	163
189	51	119.8	134
252	77	164.8	83
123	41	68.8	90
173	58	102.4	82
240	56	159.7	185
212	68	137.4	87
229	48	154.9	204
180	42	120.5	138
244	65	154.7	102
177	50	116.6	79
133	57	59.5	61
138	64	65.1	105
237	29	96	448
164	44	91.7	156
227	46	155.5	167
262	62	204	109
170	50	110.8	76
211	47	148.4	146
244	52	169	158
252	37	181.9	258
257	46	183.6	134
237	106	126	85
149	44	79.3	191
163	63	83.1	106
224	54	144.3	216
303	77	215.8	86
244	37	173.2	270
251	93	154.6	92
247	53	171.6	160
207	90	86.7	202
217	50	134.5	222
216	66	149	106
143	56	81	53
206	44	157.8	147
197	104	96.5	66
149	82	56.2	37
227	80	121.2	208
217	81	130.6	93
118	30	65.8	151
145	52	79.4	101
231	63	140	129
210	53	138.6	131
184	45	118	130
196	39	137.4	161
184	49	113.9	134
299	41	237.2	162
241	48	175.2	182
113	36	43.8	137
286	48	213.8	158
219	64	139.8	70
177	55	93.2	189
237	67	161.5	51
165	45	95.6	216
206	64	121.8	128
182	39	131.1	100
186	54	91.3	307
144	35	95.1	117
206	42	157.5	114
164	61	84.4	87
176	56	100.6	157
231	56	158.5	140
142	68	60.8	90
288	72	192.2	144
194	59	127	83
166	57	89.1	134
154	54	97.6	52
207	52	136.9	108
247	38	124.9	504
254	93	160.9	62
160	62	78.8	133
191	40	142	94
63	26	24.9	97
179	48	95.3	252
247	63	184.5	54
220	56	150.7	116
245	100	140.1	71
172	41	121.3	59
138	63	47.3	122
181	38	118.1	212
202	42	133.4	146
261	51	170.6	219
192	53	124.3	136
199	38	143	160
222	33	128.9	416
181	60	128.9	74
145	75	75.7	29
201	93	88.5	140
160	55	93.8	90
220	75	128.2	130
210	106	95.6	84
164	43	103.3	108
153	50	102.7	97
216	59	148.2	56
213	82	108.7	90
144	67	74.8	58
170	74	94.4	47
165	92	77.6	61
189	58	118.1	83
179	43	121.2	139
166	62	86.2	131
141	48	89.7	67
98	24	62.8	89
216	48	141.5	177
161	54	91.3	124
295	79	197.6	78
185	46	123.4	192
169	56	106.5	89
136	45	74.8	128
159	51	107.5	77
238	64	180.6	101
133	67	53.8	91
172	28	85.7	529
172	54	103.6	148
266	39	207.5	139
158	45	90.8	190
189	48	120.4	151
104	53	32.3	83
138	39	84.6	81
124	52	57.9	96
174	43	107.7	143
270	63	212.8	71
230	66	166.7	72
150	44	88.3	140
273	46	210.7	166
203	52	123.4	220
191	61	105.7	158
238	75	165.1	100
161	46	96.9	130
208	72	124.4	81
139	52	75.8	96
151	34	99.3	104
226	51	158.1	157
207	44	141.7	89
143	31	81.1	192
229	69	149.9	54
254	34	199	316
115	59	44	66
179	62	97.3	142
168	47	112.8	77
307	101	206.6	75
243	57	168.4	134
217	38	164.7	94
197	54	147.1	102
177	39	136.4	61
166	32	110.2	164
236	57	169.4	132
212	46	149	129
198	70	128.9	70
177	48	117.9	136
213	58	149.9	120
275	46	205.3	125
249	68	175.6	115
166	55	105.2	60
240	57	177.7	54
295	32	119.2	843
217	57	150.6	101
203	64	120.4	161
141	41	96.2	52
228	49	112.6	377
201	62	124.7	97
200	39	152	75
156	33	106.9	137
170	56	102.4	109
196	49	137.7	76
292	55	227.5	101
220	35	150	312
141	43	90.3	84
204	53	134.7	167
201	33	145.6	174
160	56	100.8	60
123	45	68.5	59
252	51	191.9	124
197	55	117.7	219
191	55	120.2	69
196	38	137.1	94
182	51	119.3	92
276	59	200.2	159
209	52	119.8	165
184	69	120.3	53
116	34	55.7	145
143	41	54	228
180	44	115.4	147
211	30	114.3	638
127	78	29.1	138
213	48	157.4	80
167	58	99.8	152
331	77	241	219
139	68	65	64
196	98	89.6	59
296	97	197.5	79
229	40	165.4	166
147	67	79.9	58
302	42	218.7	334
213	46	126.3	242
189	55	122.2	124
197	73	119.9	52
167	62	83.8	154
241	95	151.4	60
222	63	146.4	185
150	40	97	158
143	79	57.2	64
97	45	40.1	110
198	46	143.2	95
184	50	117.2	146
131	28	80.7	193
166	55	97.5	108
217	54	151.8	103
192	40	134.1	82
172	44	114	98
121	23	84.6	67
249	71	163.5	110
197	34	100.6	500
152	34	98.8	175
258	49	202	133
204	48	150.2	98
213	75	129.5	111
205	52	137.1	130
179	53	112.4	92
144	59	80.1	84
132	61	66.7	61
226	35	166.2	166
262	66	188.7	167
152	44	95.8	93
191	68	117.9	78
144	42	93.2	101
220	37	132.7	457
144	50	84.1	36
209	112	87.9	56
232	59	165.4	95
194	35	133.8	130
191	31	133	148
181	79	90.6	93
170	41	110.2	83
281	101	157.7	120
219	79	130.2	145
143	58	78.6	59
170	44	93.6	231
188	67	108.5	68
106	36	48.3	136
185	59	116.5	118
255	117	140.7	64
236	63	152.8	194
187	57	123.5	47
199	40	136	151
263	59	188.9	186
198	44	146.9	111
191	53	108	206
205	71	116.7	146
157	64	90.7	66
225	72	159	65
142	50	75.2	145
245	40	173.1	185
190	41	132.8	112
207	63	122.7	150
160	44	102.4	91
211	38	135.6	309
204	49	132.9	139
156	47	100.2	43
228	85	131.2	107
267	85	173.9	71
239	52	179.4	86
230	86	134.4	87
142	68	77	33
169	48	107.4	97
187	104	87	54
234	73	142.1	146
187	38	102.3	401
160	54	79.9	166
138	79	58.5	36
140	64	72.8	45
242	74	152.3	101
192	61	132.3	73
194	58	124.7	92
150	65	73.7	72
194	48	124.9	169
142	43	88.2	82
144	65	73.2	52
227	99	129.6	78
135	62	72.2	35
192	55	122.8	104
186	82	109.3	51
257	64	160.1	179
222	54	143.1	196
236	80	147.7	116
170	70	94.4	82
263	78	175.6	80
251	54	188.8	106
155	67	82.8	120
150	48	83	168
115	36	64.1	78
249	60	168.7	163
264	92	175.5	67
220	69	142	118
201	69	125	53
193	46	126.6	142
231	103	117.1	82
298	40	233.9	184
221	45	153.6	168
207	75	129.4	63
187	52	124.6	147
208	90	109.1	71
189	60	109.9	127
147	44	87.3	109
202	50	128.7	172
211	51	139.2	127
216	46	163.6	81
113	53	43.3	99
201	61	125.3	141
113	56	49.3	52
151	28	85.6	303
218	58	157.8	56
172	87	72.8	99
202	106	92	77
177	45	124.6	97
157	68	81.9	107
223	75	138.1	84
258	34	193.6	161
119	49	54.6	102
128	32	75.9	181
159	87	57.9	94
228	52	155.1	141
255	44	200.7	102
277	70	195.6	167
240	72	168.2	64
170	69	81.9	110
143	74	72.9	68
263	39	204.6	194
210	54	140.6	117
103	48	47.8	77
214	104	116.2	88
129	55	62.6	98
195	38	140.9	172
221	36	150.7	287
155	71	66	106
235	72	164.9	86
309	44	214.7	244
140	40	90.4	120
198	43	141.2	76
189	58	126.7	43
129	43	72.6	99
163	45	109.7	132
136	46	93.5	79
140	55	82	44
184	63	107.4	88
212	52	144.3	108
193	60	115.8	118
147	72	69.1	41
223	56	153	69
150	73	63.1	50
180	51	127.5	76
185	57	113	151
211	35	162.7	143
168	61	91.7	97
321	54	236.5	173
231	62	158.2	137
155	71	75	110
256	50	175.2	227
135	54	72	51
186	51	127	110
221	60	138.5	215
201	54	128.3	73
128	38	75.5	82
234	57	158.1	164
172	73	86.3	123
203	42	73.7	330
142	47	72.2	104
186	59	121.4	134
218	55	156.1	65
174	55	122.5	52
225	51	170.5	57
224	58	155.1	71
238	61	170	99
175	31	89.5	313
210	58	140.3	109
244	69	166	114
111	48	66.7	68
215	37	148.1	130
174	64	94.4	165
184	72	111.8	53
270	63	172.5	192
329	53	259.9	148
219	53	150.7	116
234	47	164.3	127
253	56	175.4	155
118	37	68.1	84
231	64	140.2	178
163	71	79.5	78
204	44	144.1	175
208	44	142.5	145
274	35	149.1	521
194	58	133	115
128	36	74.8	121
186	48	125	82
209	54	134.1	195
127	26	53.6	277
222	63	144.1	144
168	32	127	55
132	40	78.6	124
148	38	82.8	148
188	64	119.4	66
186	99	84	36
242	51	174.5	125
142	46	85.6	131
222	98	130.3	80
204	53	130.7	128
190	53	125.3	89
139	41	83.8	131
195	46	142.7	84
182	109	63.8	140
125	43	68.5	123
142	74	67.3	50
100	42	33.9	90
180	46	111.2	178
245	37	162.6	321
203	59	118.8	168
170	47	101.8	108
238	55	152.9	210
237	71	163.8	72
171	49	98.5	125
127	47	84.7	84
169	55	111.4	66
180	55	111.5	84
207	39	140.6	171
259	41	150.7	303
281	62	197.8	207
110	37	58.5	115
157	43	92	159
237	68	164.7	117
223	43	138.9	316
142	33	78.5	206
192	63	101	179
206	44	132.3	209
194	55	129	53
112	53	66	44
188	75	105.1	73
235	60	166.8	90
184	70	104.5	87
197	68	111.4	155
133	34	70.5	143
246	65	163.5	133
132	38	65.9	190
264	49	184	188
219	42	143.9	210
181	63	110.6	101
240	56	165.4	170
210	62	134.1	114
154	50	96.4	90
158	65	80.2	105
137	56	69.6	66
218	63	147.1	70
96	43	31.3	90
282	48	209.1	171
250	111	127.6	118
255	55	179.5	133
112	54	53.6	33
174	58	107.2	62
139	66	66.9	42
248	62	135.3	307
179	52	114.6	85
264	35	195.6	192
131	66	60.6	76
187	33	96.3	373
212	44	140.1	214
166	35	101.6	242
179	97	73.8	71
214	63	137.7	144
158	32	90.5	302
239	88	141.3	95
149	52	57	230
232	44	141	271
183	75	104.4	71
191	53	122.6	148
199	42	129.5	240
201	59	131.5	82
209	65	134.4	99
138	65	60	57
129	34	70.2	190
136	49	70.9	144
171	72	98.8	87
166	86	68.1	89
238	61	170.5	100
138	73	59.5	56
189	49	133.4	81
159	50	78	175
185	37	125.2	149
156	39	87.1	157
224	39	145.4	237
258	56	174.4	122
215	53	146.5	148
235	62	136.8	217
242	62	179.9	94
136	58	71.1	89
176	56	93.7	247
268	73	197.1	72
190	37	127.7	240
252	60	178.1	107
104	58	29.4	96
186	59	114.1	152
216	59	150.9	99
150	40	98.2	102
191	75	116.1	76
180	60	112.4	107
78	23	38.4	117
171	37	112.5	189
99	55	33.4	72
183	38	114.1	262
205	65	123.4	130
126	45	78.4	88
294	50	214.1	196
163	49	99.9	202
180	48	116.6	154
219	42	169.7	97
237	41	167.9	267
203	37	148.7	122
159	38	110.1	187
145	64	69.2	69
163	71	89.4	90
194	47	131.6	107
155	74	81.7	43
191	49	112.9	192
209	46	154	118
302	93	198.9	141
235	44	180.5	202
210	61	137.5	113
178	42	132.3	84
252	90	169.2	45
162	59	90.6	116
284	69	202	77
151	39	99.7	156
169	75	77	140
146	56	79	95
245	51	176.6	145
150	59	88.7	40
200	61	130.6	127
163	38	114.3	138
162	52	87.5	162
195	42	134.7	175
217	63	148.9	75
136	57	70.6	84
228	50	137.3	287
216	47	149.5	210
246	101	126.3	184
268	57	199.4	144
202	58	115.5	232
199	52	137.6	100
219	81	135.9	63
207	54	125.2	186
138	62	80.3	61
186	92	97.4	67
157	73	66.9	124
169	67	97.2	76
223	70	149.4	53
154	32	110.6	158
275	94	184.2	95
136	52	69.7	108
184	44	127.5	144
135	51	80.7	41
115	47	46.8	98
207	119	86.7	74
223	63	149.4	142
213	55	146.3	90
186	64	103.2	139
218	36	150	291
229	63	149.7	184
166	56	96	109
251	44	188.9	241
179	64	94.9	191
172	52	95.4	160
172	53	100	100
196	88	100.5	95
264	115	134.7	207
198	77	116.2	58
195	58	133.2	66
136	44	79.7	124
122	80	40.8	47
179	58	113.2	102
209	65	136.3	95
152	42	91.3	178
282	58	208	167
246	34	157	282
186	37	129.9	139
186	38	122.6	155
231	54	165.8	110
284	46	200.9	212
155	81	70.5	71
226	73	140.8	127
194	92	105.7	69
168	44	99.5	125
245	64	167.3	172
136	67	60.7	61
185	38	130.6	223
177	62	107.7	58
243	54	178.9	118
154	38	92	143
209	46	154.4	67
240	60	171.9	123
180	51	125.5	48
189	32	121.5	234
192	33	132.6	164
274	54	186.3	262
123	42	58	122
198	51	135	106
148	59	77.7	89
253	47	177.7	214
227	66	153.6	68
95	48	44.2	50
127	52	63.5	100
242	65	170.6	126
149	74	55.7	96
164	47	114.6	78
242	51	165.8	166
210	54	129.5	280
197	60	130.9	66
219	105	107.3	96
178	61	103.9	93
225	35	151.7	250
187	49	119.8	108
126	48	64.3	92
223	56	152.3	116
143	52	83.4	72
208	62	128.6	99
249	44	169.7	262
282	41	215.6	239
232	38	169.7	149
180	42	104.4	234
230	58	160	113
184	64	113.4	90
141	59	70.1	126
172	59	107.6	91
188	46	133.3	121
207	38	85.5	403
216	63	135.3	132
189	45	121.8	194
202	78	123.4	73
236	42	172.3	203
209	52	142.1	103
212	63	144.2	84
132	56	59.2	129
206	83	115.2	52
188	62	115.6	82
178	60	104.9	100
189	42	133.4	92
185	41	128.6	106
142	53	74.2	101
184	35	127.6	183
191	75	108.8	77
144	43	79.9	126
237	46	163.5	178
277	101	160.2	136
146	70	63.8	79
293	50	218	182
185	68	106	55
97	44	34.5	103
182	54	99.2	162
245	39	144	330
144	37	85.2	100
217	68	109	198
210	88	126.4	71
222	60	150.1	83
209	42	137.9	235
153	60	86.2	78
331	72	239.4	145
264	66	183.7	119
219	73	142.4	64
195	46	130.1	176
226	42	165.6	141
207	67	124.8	92
140	54	71.2	132
268	86	171.3	139
151	46	86	116
248	88	147.4	110
234	58	164.2	108
240	39	144.7	514
229	82	140.1	93
160	52	96.9	104
194	58	123.8	92
277	40	207.2	158
164	56	89.9	129
128	49	76.1	54
242	31	134.3	463
175	54	103.9	92
183	75	97.3	68
168	50	97.3	112
183	68	93.8	82
243	90	154.3	85
118	58	48.2	64
292	47	203.5	430
213	48	154.4	88
214	40	123.8	269
183	86	100.9	53
182	47	130.3	134
257	60	192.6	124
145	45	94.7	89
263	40	159.7	453
152	55	76.5	151
157	49	102.2	72
107	48	51.4	78
126	49	68.6	78
122	46	63.1	101
253	48	144.8	343
194	53	128.4	119
196	75	114.8	67
158	55	91.9	118
154	49	91	135
204	55	130.9	146
209	54	147.8	141
207	92	110.2	92
190	62	111.4	150
200	59	146.6	82
197	86	100.7	91
178	56	117.2	60
191	53	139.1	113
211	58	150.8	76
304	71	216.6	128
227	58	159.7	122
172	43	111.8	101
187	61	116.6	68
128	54	70.2	71
216	44	154.2	133
305	44	224.4	284
199	86	112.4	61
196	40	140.9	116
216	69	124.8	112
217	86	121.9	94
245	60	170.5	114
171	54	88.9	222
220	93	122.1	83
214	46	133.6	278
146	49	80.2	91
143	49	86.2	87
214	51	148.5	120
140	67	60.2	80
188	81	100.1	86
262	48	151.3	478
212	40	155.6	170
178	61	120.8	42
258	54	188.2	129
253	74	169.7	99
241	57	173.7	139
212	73	134.6	56
178	66	101.9	101
210	64	139.4	87
141	55	94.5	68
218	65	155.9	67
224	55	158.1	105
105	46	54.2	60
130	50	63.9	85
186	47	122.3	103
130	41	76.7	65
156	62	84	126
182	54	106	149
176	63	100.7	148
194	65	120.7	100
211	59	134.9	91
172	35	75	580
100	29	46.8	150
232	67	137.9	197
116	34	61.7	165
194	38	142.2	123
173	40	115.7	125
142	47	78.3	107
199	42	137.6	172
248	86	132.8	172
134	58	76.4	51
249	54	165.8	184
290	58	215.2	194
148	73	69.1	70
239	120	113.1	50
187	42	131.6	147
222	75	142.7	151
193	69	113.5	120
221	47	130.9	260
158	55	95.4	105
133	48	67	138
200	75	117.8	140
199	69	124.9	92
232	75	143.8	119
206	54	141.3	101
206	60	133.6	86
151	54	88.9	70
249	56	150	235
215	48	147.6	165
238	43	170.3	150
130	57	48.2	105
286	61	209.8	61
271	48	202.7	138
228	64	143.2	156
152	69	81.2	59
183	43	121.4	138
216	54	151.3	90
180	33	122.2	256
228	46	144.9	284
261	55	181.6	169
198	81	101	60
196	44	139.1	73
145	62	78.4	54
205	49	115.1	264
233	41	158.2	230
290	87	198.1	80
249	38	176.2	222
208	66	114.1	219
161	37	107.8	123
232	38	164	168
258	68	163.1	200
137	54	78.8	71
209	57	127.5	146
288	57	198.7	186
170	52	102.6	70
221	64	139	122
111	37	52.6	311
183	60	110.9	48
124	47	61.4	115
183	54	111.7	118
186	62	106.4	71
212	78	132.3	78
209	57	138.3	164
235	64	156.1	65
149	49	78.7	149
188	50	121.1	146
242	49	162.7	231
191	38	122.5	185
253	62	178.1	106
224	33	159.3	184
132	38	73	94
271	77	185.8	103
185	28	132.5	162
222	52	152.5	141
150	77	67.6	68
234	49	175.4	133
214	44	152.1	130
233	56	176.4	77
161	50	88	126
250	31	181	406
142	60	66.7	80
178	72	100.2	70
183	60	116.6	79
235	32	164.1	237
175	78	82	86
170	51	97.2	106
193	59	121.2	108
226	79	134.2	56
209	55	146.1	131
176	50	113.9	83
225	46	151.1	243
173	51	100.9	149
237	49	172.1	162
158	70	86.6	70
127	46	76.4	66
242	69	164.5	102
249	40	160.8	380
368	22	42.5	2410
221	94	115.8	118
214	51	149.2	159
200	38	124.2	242
162	71	87.4	68
292	52	208.4	156
196	63	120.5	86
174	57	116.6	81
135	43	82.6	96
175	76	103.7	37
236	73	155.1	79
179	40	115.1	213
238	58	150.5	215
157	71	76.8	97
243	47	187.8	101
137	74	49.9	110
168	70	82.2	113
258	41	169.8	278
203	53	124.6	222
118	37	52.1	205
151	67	73.7	85
173	40	115.9	89
221	42	153.1	171
178	72	91.9	67
211	72	127.4	96
226	41	169.9	148
159	48	63.4	356
177	60	101.8	109
258	45	186.4	243
255	56	186.4	174
208	90	118	71
225	50	152.5	170
160	67	86.4	75
192	61	124.2	90
178	59	108.9	94
224	89	136.2	100
323	68	241.7	60
157	54	91.7	92
214	65	143.3	56
215	72	141.5	52
192	86	106.6	42
199	66	124.5	64
128	40	67.4	94
215	68	134.3	116
176	59	109	100
97	62	28.8	67
132	52	63.7	115
240	66	158.9	120
239	47	181.3	133
300	62	213	220
218	54	164.4	135
179	62	108.2	110
226	38	153	254
166	89	75.3	64
219	98	114	95
295	46	197.7	355
283	44	137.3	366
97	36	48.8	103
142	56	75.6	104
210	85	111.7	102
239	40	170.7	191
116	45	64.9	67
188	91	95.9	85
164	49	99.6	164
134	51	71.4	90
140	77	58.6	65
243	73	153.4	117
217	77	123.3	188
296	53	237.9	134
236	45	151.5	184
184	45	117.3	108
226	45	164.4	183
260	56	178.6	116
153	65	70.9	98
195	51	134	80
199	32	131.3	149
120	49	58.9	70
248	49	188.2	116
211	48	156.2	110
168	44	105.3	83
281	32	130.1	480
251	63	171.1	148
166	61	95.7	128
272	34	163.9	333
134	45	79.2	87
313	68	222.7	155
114	39	67.7	55
192	67	131.6	49
122	39	61.8	170
160	45	107.7	63
241	60	169.8	161
278	78	183.7	135
152	44	86.8	158
171	45	105.2	132
159	61	94.7	74
232	50	172.2	109
243	44	179.5	155
204	48	139.2	192
227	56	164.7	73
196	49	121.8	193
126	38	61.4	157
206	37	147.9	136
121	50	70.3	72
325	50	197.6	425
171	61	98.9	79
213	56	148.8	90
210	66	129.9	150
282	37	221	188
171	54	101	97
253	44	178.7	351
164	61	98.1	74
204	65	130.7	119
164	68	85.4	91
128	48	60.8	108
253	47	169	351
205	45	124	249
203	89	112.6	74
216	51	144	112
243	46	183.5	183
173	51	112.9	54
146	37	91.9	85
153	39	81.1	271
196	43	132.6	190
239	42	159.4	206
186	33	135.2	115
198	64	118.4	106
274	86	183.9	106
159	81	73.5	62
106	52	46.5	108
215	72	144	71
186	71	110.3	71
194	70	112.5	94
205	51	124.1	222
132	51	81.1	46
131	63	52.9	122
184	25	98	468
207	53	149	45
102	45	44.4	80
167	72	99.7	58
209	53	130.3	184
185	56	116.5	102
175	34	124.3	102
223	129	97.5	58
177	58	116.7	67
208	55	141.1	110
181	48	116.7	158
139	20	87.6	223
186	40	118.3	187
168	55	103.5	72
170	85	86.2	48
229	41	138.6	308
189	50	125.7	115
202	61	128.3	107
248	47	138.9	363
211	46	144.6	145
201	51	143.4	115
170	59	92.8	119
173	50	109.9	124
183	69	108.1	78
212	47	165.6	107
190	44	105.8	273
175	57	100	120
194	66	124	105
154	54	90	82
114	30	65.1	126
287	70	190.2	295
232	38	134.2	369
183	67	105.5	80
192	40	142.9	109
237	38	155.7	262
142	63	62	126
267	37	215.1	129
266	56	191.7	160
177	68	105.5	108
190	96	87.8	84
147	31	77.2	384
254	44	199.1	121
279	51	174.4	206
196	53	135.3	111
212	74	103.2	247
193	31	98.1	418
140	54	75	103
275	106	155.2	126
196	32	150.5	74
190	47	126.9	196
159	52	100.4	56
221	55	133.6	184
202	43	132.2	160
235	52	175.5	87
124	51	61.8	58
163	61	83.6	139
167	43	86.4	235
320	72	245	92
215	64	127.9	125
178	57	112.4	62
145	54	82.1	46
205	50	126	112
134	45	58.2	156
274	58	204.6	175
210	58	133.3	99
192	46	132.4	105
226	46	155.4	229
119	46	55.2	116
202	50	127.9	205
196	43	131.4	176
125	56	59.8	79
157	55	87.1	95
162	59	74.1	134
205	64	126.1	140
161	57	95.8	70
160	58	94.2	109
300	48	218.7	296
196	55	134.4	111
194	96	95.5	98
205	51	144.3	72
192	57	126.8	106
239	98	139	54
188	54	116.3	124
184	53	125	61
138	28	71.6	325
142	51	61.3	201
164	74	80.5	99
129	61	53	99
224	62	155.9	109
186	64	117.1	66
252	89	152.7	94
220	63	145.4	169
236	63	142.1	245
216	28	115.7	496
169	60	90.7	97
232	83	122.8	169
201	38	134.3	159
210	45	104.9	330
182	48	102	208
190	34	123.4	183
159	56	82.5	145
216	34	147.2	174
276	61	184.2	185
296	46	211.3	220
155	60	84.3	91
227	74	149	70
337	61	247.1	171
191	73	116.2	77
189	57	118.4	92
174	69	99.9	123
148	47	85	102
249	47	155.7	354
176	56	106.2	112
118	52	47.5	117
146	79	61.8	60
176	50	106.3	173
295	49	223.2	127
272	80	175.1	109
176	46	103.3	235
154	57	87.9	126
198	78	109.6	78
139	61	71.1	63
220	42	135.7	324
179	63	85.2	246
194	104	94.7	60
204	38	149.4	137
202	77	118	81
244	36	167.2	315
218	63	144.9	117
161	56	93.2	83
129	45	81.7	46
249	48	170.5	254
159	40	105.7	59
211	74	125.1	85
213	50	156.8	79
168	52	96.7	118
205	80	117.8	76
185	97	85.2	50
194	39	141.1	117
138	66	50.1	148
163	64	82.3	113
194	70	96.7	136
179	85	89.1	51
247	67	164.2	80
259	52	187.4	149
174	63	100.6	93
270	23	63.5	1490
143	45	78.2	94
203	41	131.4	239
223	41	146.6	174
212	50	150.6	141
154	49	91.4	109
164	61	98.1	53
128	38	72	138
255	85	170.3	56
256	55	182.2	169
187	54	120.6	124
173	48	108.5	191
236	60	150.3	241
167	27	45.7	481
154	64	84.1	114
231	55	170	81
178	94	77.1	67
160	62	82.8	132
195	39	130.1	213
138	46	69.1	148
452	10	40.4	4303
206	35	133	192
183	44	110.1	268
180	50	106.5	186
127	40	58.3	213
143	36	87.3	104
165	53	79.5	183
132	56	60.2	76
138	54	70.3	105
190	25	103.6	393
214	75	133.8	86
205	55	131.6	150
145	42	89.1	98
254	53	155	248
197	46	127.5	171
260	35	187.4	221
196	47	130	157
185	61	104.1	103
135	59	55	124
175	61	86.7	159
255	45	179.7	187
188	41	131.2	135
180	56	107.1	109
206	48	130.8	197
127	46	59	184
208	52	135.5	120
176	69	98.2	87
156	56	89.4	102
161	48	94.3	118
167	79	83.3	78
166	42	103.8	147
222	62	131.3	218
179	48	107.6	114
142	46	77.8	127
246	71	180	72
150	40	98.4	112
247	76	165.5	77
172	60	84.5	161
217	61	138.1	86
406	79	312.7	140
201	82	117.8	65
175	63	95.9	135
213	80	124.1	102
166	56	107.8	62
212	83	115.4	92
184	52	100	225
219	72	135.4	106
239	58	165.1	129
168	46	100.3	151
223	54	156.3	94
172	54	100.8	127
202	48	131.6	151
223	106	123.4	34
174	63	107.6	72
169	45	105.1	154
143	52	91.5	61
188	60	124	71
195	42	104.8	374
169	70	90.6	105
263	88	177.9	87
143	27	74.4	221
147	38	87.8	158
288	24	85.8	1349
159	65	85.2	78
122	55	66.1	42
115	43	63.6	72
144	59	81.1	47
178	95	70	59
141	60	76.6	76
230	76	145.5	133
215	78	134.9	122
171	78	81.7	136
164	47	105	94
220	66	140.8	110
186	65	111.8	127
210	47	128.1	243
113	57	55.1	93
123	31	54.5	129
246	105	145.5	62
104	49	37.2	120
173	81	87.1	90
275	78	195.1	64
139	36	93	88
192	67	117.9	68
163	70	85.9	48
192	65	113.9	84
147	62	79.3	59
232	70	164.6	58
369	78	263.2	227
115	44	59.2	59
219	99	119.5	75
142	57	73.8	74
188	36	140.4	82
184	38	131.7	102
223	61	147.3	137
284	29	171.2	494
212	58	143.4	116
240	44	176.9	167
194	76	112.2	82
146	43	75.8	199
221	70	136.9	113
138	82	55.4	49
144	75	67.4	53
222	47	139.6	216
139	58	80.2	47
205	58	113.5	214
192	62	125.7	93
213	37	140.7	237
170	61	99.4	93
167	95	71.4	38
172	69	101.4	73
199	63	110.7	157
102	46	47.9	82
221	91	137.1	66
246	78	156.8	119
171	46	114.6	130
255	60	165.7	245
236	52	166	92
155	78	62.5	147
228	56	159.6	104
159	55	86.2	123
162	30	91.2	273
272	42	206.5	219
185	41	108.9	308
217	51	151.2	122
215	51	143.9	210
202	67	132	91
212	53	131.8	196
149	45	87.3	118
171	40	111.3	138
161	49	94.9	129
184	44	117.3	82
232	54	173.1	111
186	49	132.4	71
216	39	131.1	223
209	71	138.6	87
184	66	107.4	114
180	144	49.4	30
237	84	141	89
264	54	204.8	115
289	54	215	154
197	61	122.6	120
150	55	81.4	127
216	77	127.3	94
153	50	90.5	79
227	50	155.1	166
149	76	58.3	98
146	43	81.6	271
184	56	124.5	49
211	61	145	99
201	46	111.9	194
296	66	201.9	235
192	51	121.7	136
148	50	84.5	61
238	55	162.7	141
187	41	128.5	144
171	54	102.3	100
157	49	82.6	200
208	35	147.3	207
234	86	136.8	79
173	32	119.1	180
280	87	172.6	143
196	39	137.2	159
192	67	112.7	85
171	66	97.1	85
240	49	171.4	146
172	60	96.4	94
223	52	153.2	82
226	43	157.9	248
140	55	66.8	111
242	44	183	107
150	66	71.6	76
149	69	65.1	76
258	80	166.5	77
207	50	137	126
180	45	115.5	158
171	38	115.7	142
203	41	154.6	196
176	53	107.9	98
148	90	53.7	52
239	34	183.6	140
219	27	140.3	194
96	43	28.9	158
172	43	109.4	142
203	65	124.9	114
194	48	142.6	101
126	38	67.9	102
196	88	96.2	106
225	61	152.9	68
207	78	117.2	72
120	39	70.6	72
237	40	150.4	204
227	34	159.7	171
209	58	112.9	214
151	63	76.4	82
228	49	135.4	272
142	48	78.8	99
193	51	136	72
260	77	167.6	177
156	42	106.2	87
146	27	104.3	113
242	77	156.1	89
116	55	42.1	117
273	72	188.7	135
170	37	84	272
181	69	119.1	47
194	72	113	127
183	60	117.1	68
201	83	116.3	73
209	70	133.3	102
163	46	102.5	141
174	56	109.7	75
134	60	62.9	96
298	28	168.9	444
196	97	98.2	44
196	70	128.7	67
259	24	22.4	1475
213	42	146	170
145	60	63.7	176
187	77	108.4	59
155	56	88.5	99
172	79	87.1	72
227	59	158.1	90
146	46	93.8	80
182	43	118.9	138
165	32	87.2	246
209	42	143	135
157	43	95.2	131
203	66	113.9	178
173	83	87.3	60
137	58	70	79
138	58	61.1	125
167	55	101.5	123
230	70	151.2	131
126	59	67.9	43
169	60	109.8	43
155	35	101.5	162
245	54	155.8	227
237	55	168.1	143
129	40	67.2	206
207	59	137	121
117	39	64.3	117
149	38	86.4	224
221	68	144.3	102
192	60	118.9	99
138	39	74.9	136
185	52	121.7	101
158	57	86.1	213
178	47	124.2	88
218	46	152.4	159
191	65	121.4	81
189	52	130.1	108
220	40	132.2	339
131	42	63.2	181
242	60	160.7	73
172	60	97.7	114
167	74	88.4	65
272	61	199.8	112
277	37	207.6	202
206	57	131.6	106
149	66	63.5	127
130	39	85	59
251	53	175.7	170
168	68	82.7	149
247	77	169.4	71
211	52	154	88
210	61	126.4	218
268	44	196.9	264
184	52	102.4	211
229	66	155.6	101
214	43	156.6	163
182	71	95.7	112
171	48	88.3	189
242	46	177.3	121
209	35	118.6	419
267	74	168.6	175
243	50	168.8	133
211	38	137	308
216	38	153.8	129
163	54	94	78
146	59	78	63
241	37	158.7	399
191	50	123.3	116
132	56	74	45
232	87	142.6	71
152	62	78.2	80
197	56	124.6	122
236	53	168.3	117
224	50	146.3	106
165	68	85.9	110
136	56	69.2	100
172	58	96.8	81
200	86	105.4	66
102	41	41.7	144
140	34	101.5	94
179	66	96.8	90
210	32	145.3	314
171	39	116.3	97
123	37	72.5	102
195	45	144.2	102
228	68	145.2	105
108	47	46.6	122
212	30	156.3	170
180	64	109.8	136
183	65	112.8	111
167	68	81.3	122
210	89	114.5	78
202	66	118.7	152
299	58	227.4	99
212	92	95.4	128
178	64	103.7	129
224	56	163.7	71
182	39	126.4	138
139	45	74.1	87
200	75	114	119
178	56	94.2	138
200	40	125.2	205
175	48	117.5	76
183	34	126.1	160
162	51	104.5	56
111	58	48.3	49
137	73	58.6	66
156	35	105.4	84
194	61	121.5	94
239	80	151.3	98
210	58	126.2	208
199	41	147.3	135
173	43	119.8	79
271	32	213.5	247
346	57	251.4	351
206	60	131.4	146
291	61	199.8	200
211	69	136.6	114
170	89	74.7	65
229	47	158.8	133
147	36	86.8	114
157	45	93.1	131
235	50	170.5	101
250	59	122.5	558
202	83	117.5	48
117	29	64.9	113
186	73	101	95
178	41	96.4	302
213	55	144	146
284	69	201	135
177	49	118	82
196	57	120.7	199
143	56	41.9	183
196	59	128.2	98
163	50	97.8	116
146	45	93.3	83
133	51	64.8	140
178	59	102.7	94
202	58	138.1	82
148	40	61.9	324
171	83	83.1	55
136	38	88.7	99
222	44	157.1	145
187	50	109.1	167
246	69	169.4	108
140	68	53.6	91
133	56	63.8	132
146	57	86.8	44
146	69	73.9	75
212	70	117.4	115
251	63	175.1	89
195	92	108.9	48
181	65	112.8	68
243	75	160.4	119
168	66	86.1	143
163	52	96.9	152
210	31	136.9	219
173	52	96.5	148
196	84	101.8	93
197	47	143.1	103
186	51	114.7	265
167	56	97.7	144
165	75	75.3	62
164	50	103.7	79
154	68	73.4	71
161	66	81.8	72
249	37	133.4	423
165	53	110.5	42
223	49	160.8	97
222	75	130	91
223	74	139.1	73
143	55	77.3	64
233	44	168.7	166
160	72	74.3	82
235	108	137.2	61
223	58	130.5	238
116	36	71.4	100
170	55	105.5	97
224	50	155.3	140
218	57	152.5	176
160	54	92.9	116
153	71	70.6	106
286	96	174.9	66
165	46	100.9	148
190	46	140.1	86
191	46	126.8	182
136	35	68.6	176
210	82	119.5	99
224	62	152.4	63
222	64	132.6	258
192	48	136	99
223	42	166.3	188
191	62	121.9	62
226	68	150.2	83
260	46	170.8	211
117	43	57.5	82
179	42	116	233
214	56	119.7	169
261	55	188.7	188
163	61	90	89
176	43	90	281
88	20	43.6	129
234	45	161	262
228	58	111	191
144	56	70.7	114
160	61	90.4	67
234	46	165.4	169
283	55	187.8	276
180	31	92.9	300
294	73	200.7	132
200	54	134.7	88
192	33	139	134
280	57	204.2	91
210	59	126.3	179
122	53	55.2	134
200	54	143.7	84
182	60	109.5	94
164	61	92	67
170	35	104.8	218
146	52	74.5	135
173	59	96.7	109
208	60	137.3	76
229	78	143.7	92
223	95	116.4	84
122	39	58.4	186
206	50	136.1	144
214	39	129.9	310
221	54	141.2	176
206	53	139.6	56
228	42	168.8	154
186	47	121.4	108
169	64	92.2	98
259	41	187.1	150
208	66	123.9	138
138	57	66.9	77
189	62	111.5	138
180	64	103.3	145
188	64	114.2	88
189	76	100.6	79
269	43	198.4	194
201	46	138.5	107
133	54	68.8	95
293	52	212.4	183
220	104	112.3	78
262	59	192.8	98
247	52	179.3	132
239	57	174.9	100
180	45	128.6	115
288	45	156.9	599
119	40	47.8	180
196	55	135.8	78
164	35	100.9	226
177	76	80.9	127
218	43	159.2	138
168	26	115.7	152
246	45	176.3	209
115	53	47.1	93
136	40	68.3	157
203	62	120.8	123
126	37	60.3	167
164	45	82.3	274
133	70	59.6	59
135	65	56.4	130
142	52	62.4	235
182	49	95.2	211
121	54	48.3	81
230	39	161	195
271	70	192.8	94
128	40	75.8	68
153	46	83.6	171
124	65	50.6	92
154	44	98.8	102
178	39	119.3	167
234	41	137.9	413
167	36	97.4	200
219	50	139.9	255
140	46	81.4	80
236	51	158.3	246
289	108	190.4	76
191	94	90.2	89
174	54	115.9	67
155	58	83.1	109
169	53	96	162
217	58	148.5	103
195	39	133.7	184
207	44	158	126
186	31	127.2	202
189	58	117.2	132
248	45	192.4	117
329	53	258.6	126
218	49	154.6	142
321	40	195.6	487
154	66	67.5	105
123	58	67.6	40
188	34	115.5	316
197	42	129.4	216
227	72	159.2	66
209	34	116.6	355
125	41	68	129
211	65	142	86
271	50	203.6	159
275	54	191.1	214
208	56	123.9	244
200	64	125.1	105
167	73	82	88
205	77	126.3	46
243	54	174.1	135
134	48	86.9	44
144	61	71.8	129
285	36	224.2	161
246	52	166.7	262
167	57	102.1	87
140	49	80	103
115	28	77.4	95
149	51	82.1	102
150	27	104.3	154
235	80	151.6	152
275	39	198	228
172	40	95.3	220
138	42	63.2	215
186	41	130.6	117
147	51	89.3	80
339	77	250.7	128
153	33	97	153
106	52	49.1	75
170	65	100.3	96
139	48	79.2	121
217	83	121.4	150
240	67	164.5	86
181	46	123.4	128
280	49	211.9	120
163	41	100.8	171
138	32	88.4	142
139	45	71.8	142
200	64	123.7	124
182	59	103.1	134
192	52	130.3	77
179	68	105	69
267	56	198.7	202
260	69	181.2	112
153	54	88.2	93
188	70	89.6	127
149	36	86.4	254
181	57	108	122
130	41	72.8	136
165	44	107.1	212
165	62	93.8	65
178	42	124.2	109
144	52	77.1	152
209	56	147.8	130
234	51	147.5	299
218	83	128.9	81
168	57	99.7	114
166	55	92.9	129
214	46	149.2	131
271	63	194	126
157	42	101.7	131
172	68	105.8	77
160	76	75.2	80
213	55	137.4	122
164	62	96.7	61
125	25	64.5	237
168	60	94.2	86
237	58	160.5	116
95	32	42.9	149
164	44	100.7	139
148	47	78.6	103
244	78	166.5	46
193	48	127.4	133
148	50	87.8	66
269	52	220.5	89
195	61	111.4	155
83	38	24.1	108
216	42	160.1	101
280	65	210.7	134
185	70	116.3	57
195	96	94.6	99
170	58	99.2	133
167	77	82.1	81
201	75	112.8	94
185	85	98.6	86
278	53	202.3	134
278	72	202.4	145
159	39	101.1	126
221	56	150.2	169
236	70	160.3	67
165	36	101.2	218
153	40	97.8	117
148	32	99.3	146
136	43	77.9	143
301	61	231.7	114
160	25	110.7	172
211	52	142.3	83
159	32	103.5	94
273	96	188	67
162	37	112	205
127	42	79.4	104
266	45	188.2	266
182	68	105.4	91
230	57	160	130
255	47	176.3	189
262	38	206.1	175
142	35	93.7	97
128	50	64.6	98
133	63	66.1	59
165	35	80.3	348
171	56	97.7	135
245	58	164	152
150	72	83.3	31
179	60	109.9	122
245	59	168.5	126
132	55	68.2	60
164	54	102.5	80
302	66	210.4	222
186	46	116.9	134
119	46	56.2	147
183	37	133.4	110
154	71	83.5	61
158	37	99	124
220	60	147	77
128	61	66.6	71
89	28	52.1	49
184	88	90.1	64
146	50	68.6	146
183	42	135.2	114
192	52	135.1	88
168	42	116.4	129
235	70	153.8	140
182	43	124.8	118
94	35	33.4	187
145	34	88.1	156
196	63	115.9	94
168	74	89	49
254	44	106	285
195	51	144.4	70
161	40	114.6	62
207	34	134	234
222	44	159.5	108
99	34	48.2	68
239	42	174.3	156
159	74	75.8	62
195	81	106.7	61
242	87	134.3	124
385	44	166.1	1055
125	46	64.6	134
130	50	67.7	71
265	51	197.7	167
176	70	95.7	85
319	56	242.3	178
134	44	90.9	75
217	77	121.6	174
192	66	95.9	109
194	38	106.2	445
199	50	98.6	202
173	61	87.2	110
232	65	132.3	223
199	68	119.8	70
198	78	113.6	87
173	76	94.4	62
208	50	135.9	120
241	124	119.7	70
168	85	81.3	63
189	60	120.6	73
217	76	128.7	112
160	52	90.4	116
273	55	192.3	152
158	49	97.8	68
188	66	110.5	107
170	45	109.8	110
177	36	107.2	222
155	58	77	122
135	42	75	133
203	48	138.9	130
[truncated: 24,915 more rows]
